# Supplementary material for: TERRA-LSD1 phase separation promotes R-loop formation for telomere maintenance in ALT cancer cells
Source: Nat Commun. 2024 Mar 9;15:2165. doi: 10.1038/s41467-024-46509-z (PMC10925046; doi:10.1038/s41467-024-46509-z)
Supplement: Supplementary file 11 — Source Data [file 41467_2024_46509_MOESM11_ESM.xlsx]

## Sheet: Figure1
																																				Fig1h	Quantification of Edu foci on telomeres after siTERRA in FokI cells
Fig1a	left: 18s probe										Fig1b	qRT-PCR for siTERRA						Fig1d	Quantification of telomere clustering from DNA FISH after siTERRA												Fig1f	Quantification of APB bodies after siTERRA in FokI cells									Fig1j	Quantification of telomeric localization for GFP-tagged LSD1, FUS, NONO, RBXP, hnRNPUL1, and immunostained EZH2
	right: TERRA probe																			Intensity of telomere						# of clustered telomere																		siCtr			siTERRA
														siCtr	siTERRA			Data1		siCtr	siTERRA	siCtr	siTERRA			siCtr	siTERRA	siCtr	siTERRA		Data1		siCtr	siTERRA		Data1		siCtr	siTERRA					Data1	Data2	Data3	Data1	Data2	Data3
											Data1		10q	1	0.313					239969	43761.8	114608	102790			4.5	3	4	8.5				8	2				1	0				LSD1	25	24.32	23.5	8.33	4.87	5.56
													13q	0.999	0.576					239969	26874.8	114608	102790			13	2.5	6	3				8	5				0	1				Fus	4.76	8.89	6.25	8.8	10	8.3
													15q	1.0001	0.558					182614	26874.8	88485.9	52806.9			9	3	11.5	11				8	1				5	0				RBXP	7.34	6.32	4.44	7.14	6.06	6.67
													20q	0.9571	0.78					283798	118668	118305	52806.9			5	3	2	1.25				7.5	14				0	0				NONO	3.33	4	9.37	2.28	2.15	7.14
																				103737	48400.2	118305	52806.9			7	4	6	8.5				7.5	3				4	0				hnRNPUL1	2.7	5.55	0	2.94	7.44	3.85
																				103737	48400.2	46652.4	52806.9			7	2	6	2				6.33333	3				2	0				EZH2	19.15	23	21.1	11.4	10.7	16.7
														siCtr	siTERRA					240631	48400.2	46652.4	102318			6	0	4	5.66667				6.33333	9				1	0
											Data2		10q	0.999983	0.533417					112184	53723.6	46652.4	102318			9	7	4	5.5				6.33333	1				6	0
													13q	1.00054	0.582495					112184	29115.5	219284	42807.5			13	4	4	2.33333				5.5	7				2	0
													15q	1	0.592					96893.5	23541.9	219284	42807.5			8.5	0.5	3	5				5.5	4				3	0
													20q	1.00053	0.614582					96893.5	23541.9	102549	42807.5			13	5	5.66667	3.33333				7.5	1.5				3	0
																				278429	140059	70250.8	42807.5			6	2	5.5	2.5				7.5	1.5				0	0
														siCtr	siTERRA					363380	140059	78296.7	96372.3			7	2	10	7				16.5	10				5	0
											Data3		10q	1.024	0.49					178493	51831.6	88516.9	96372.3			7	13	8	0				16.5	4				8	0
													13q	1.003	0.506					178493	25579.3	54550.6	52143.4			8	2	3	6.33333				6	0.5				0	0
													15q	1.001	0.637					159790	25579.3	99195	52143.4			6.5	3.5	9	6.5				6	0.5				1	0
													20q	1.005	0.511					131663	58414	99195	52143.4			7	6	14	2.5				6	3				1	0
																				381046	59401.1	99195	58773.9			12.5	8	9					13.6667	4				0	0
																				182152	59401.1	110099	58773.9				2	10					13.6667	7				0	0
																				341312	85361.1	110099	58773.9				2						13.6667	6				5	0
																				341312	101791	140821	68166.2										10	1				0	0
																				323212	73348.5	140821	68166.2										10	4				0	0
																				323212	76404.8	125527	48022.6										10	8				3	0
																				194369	76404.8	125527	48022.6										8.5	5.5				0	0
																				235964	86148.9	56120.6	48022.6										8.5	5.5				0	0
																					86148.9	227176	80849.1										12	6				0	0
																					86148.9	227176	80849.1										12	6				3	0
																					139425	136052	63259.4										9.66667	3				0	0
																					58716.6	181847	63259.4										9.66667	3				0	0
																					58716.6	122795	63259.4										9.66667	3				0	0
																					39357	177269	47267.8											1.5				0	0
																					39357	41131.4	47267.8											1.5				0	0
																					78581.9	41131.4	64098.5											4				8
																					31862.9		21604.9											9				3
																					31862.9		82019											4				1
																					31862.9		82019											17
																					31862.9		82019											4
																																		3		Data2		siCtr	siTERRA
																		Data2		siCtr	siTERRA	siCtr	siTERRA			siCtr	siTERRA	siCtr	siTERRA					4				8	0
																				235964	73541.6	114625	58991.5			8	7	8	3.5									8	0
																				305522	28952.5	114625	58991.5			12	0.5	6	0									1	0
																				172651	28952.5	93451.7	48364.9			6	7	1	0		Data2		14	3				6	0
																				172651	28952.5	93451.7	48364.9			15	0.75	7	1.5				14	3				2	0
																				217466	28952.5	79849.9	60833.6			9	1.5	4.5	3.66667				11.5	2.5				4	0
																				217466	37717.6	108904	60833.6			10	3	4	1.33333				11.5	2.5				5	0
																				164272	37717.6	108904	23239			7	1.5	3	8				9.66667	7				4	0
																				251096	46037	61274.8	23239			21	3	5	7				9.66667	1				5	0
																				316111	36033.6	61274.8	39287.7			8.5	9	6	0				9.66667	1				3	0
																				192975	36033.6	141694	39287.7			4.5	15	2	0.5				4.66667	2				1	0
																				369939	41711.4	141694	76681.2			22	2.5	8	2				4.66667	2				0	0
																				181572	41711.4	38742.5	76681.2			4	3.5	7	4.25				4.66667	4.75				9	0
																				181572	45441.4	38742.5	76681.2			7.5	1	11	3.5				6	4.75				2	0
																				183939	140077	38742.5	36557.1			3.5	10	13	5.5				6	4.75				7	0
																				183939	109239	94540.4	36557.1			2.5	2	12.5	2.66667				6	4.75				6	0
																				113981	109239	74659	36557.1			15	4.5	6					6	4.75					0
																				131712	41527.1	128870	68956.1			4	5.5						4	4.75					0
																				119574	41527.1	128870	86574.6				2						4	4.75					0
																				119574	29987.5	139030	86574.6				1.5						4	4.75					1
																				59817.4	29987.5	139030	86574.6										6	8					1
																				59817.4	132113	182316	26911.9										6	1					1
																				56496	45443	182316	26911.9										6	1					2
																				56496	74411.4	87926.5	26911.9										6	1					1
																				122242	74411.4	87926.5	24450.7										2	6					1
																				345132	81434.3	107973	24450.7										2	6					1
																					81434.3		45449										10.3333	1					2
																					27576.6		45449										10.3333	1					1
																					33670.4		45449										10.3333	4					2
																					33670.4		61528.4										12.5	2					1
																					20582.4		61528.4										12.5	4					0
																					57171.9		61528.4										10	4					2
																					17431.8		61528.4										10	0.5					7
																							70494.5										10	0.5					4
																							70494.5										9.25	1.5					3
																							60879.5										9.25	1.5					1
																							60879.5										9.25	10					2
																							39985.3										9.25	14					1
																							39985.3										16.5	10
																							39985.3										16.5	7
																																	5.5	2
																																	5.5	6.5
																																	5.5	6.5
																																	5.5
																																	6.33333
																																	6.33333
																																	6.33333
																																	5.75
																																	5.75
																																	5.75
																																	5.75
																																	6.33333
																																	6.33333
																																	6.33333
																															Data3		9.66667	1.75
																																	9.66667	1.75
																																	9.66667	1.75
																																	9.5	1.75
																																	9.5	4
																																	10	4
																																	10	4
																																	12.6667	2
																																	12.6667	2
																																	12.6667	11
																																	14.5	11
																																	14.5	2.5
																																	3.5	2.5
																																	3.5	5.5
																																	10	5.5
																																	10	5.5
																																	10	5.5
																																	10	7.25
																																	9.33333	7.25
																																	9.33333	7.25
																																	9.33333	7.25
																																	13.6667	7.66667
																																	13.6667	7.66667
																																	13.6667	7.66667
																																	10.25	7
																																	10.25	7
																																	10.25	7
																																	10.25	1.5
																																	3	1.5
																																		5.5
																																		5.5
																																		5.5
																																		5.5
																																		3.66667
																																		3.66667
																																		3.66667
																																		3.33333
																																		3.33333
																																		3.33333
																																		2.66667
																																		2.66667
																																		2.66667

## Sheet: Figure2
Fig2a	WB of LSD1 and actin						Fig2c	Quantification of telomere clustering (DNA FISH) after siLSD1							Fig2e	Quantification of Edu foci on telomeres after siLSD1				Fig2g	Quantification of Edu foci on telomeres after treatment of Pulrodemstat					FIg2h	ChIP-qRCR assay to detect telomeric H3K4m2 and H3K9m2							Fig2j	Quantification of TERRA (RNA FISH) localization on telomeres after siLSD1					Fig2k	left: 18s probe
																																									right: TERRA probe
									Intensity of telomere			# of clustered telomere																H3K9m2	-4OH, siCtr	-4OH, siLSD1	+4OH, siCtr	+4OH, siLSD1			Data1
							Data1		siCtr	siLSD1		siCtr	siLSD1				Intensity of telomere			Data1		DMSO	LSD1 inhibitor						Exp1	Exp1	Exp1	Exp1				siCtr	siLSD1
									112647	122673		2	4		Data1		siCtr	siLSD1				0	6			Data1		10q	0.999937	0.953472	0.90943	0.781783				38.4615	15.3846
									112647	55469.8		0	7.5				1	0				0	1					15q	1.00001	1.52208	1.05643	0.81887				68.75	15.3846
									265409	52041.5		10	3				0	0				3	0					20q	0.999872	0.881166	1.24752	1.05086				47.3684	50
									356713	62412.7		6	16				5	0				0	2					xq	1.00009	0.94538	1.03896	0.914936				51.8518	33.3333
									197105	98909.9		0	6				0	0				1	1													51.8518	35.7143
									156984	130062		6	6				4	0				1	0			Data2		10q	1.00001	1.43158	1.17102	0.698263				51.8518	28.5714
									733720	89339.6		7	3				2	0				7	0					15q	0.999814	1.61393	1.01698	1.50366				38.2979	0
									1.04269e+06	26424.4		10	9				1	0				0	1					20q	0.943445	0.804055	0.820023	0.743963				33.3333	11.1111
									469184	65397.1		5	6				6	0				5	0					xq	0.999959	1.23267	0.669369	0.741177				57.1429	11.1111
									801235	93034.6		11	4				2	0				1	0													57.1429	11.1111
									529332	171862		0	7				3	0				11	3			Data3		10q	1.00012	1.19837	1.09185	0.876832				40	21.4286
									389591	171862		4	9				3	0				1	2					15q	0.999987	1.36801	1.00493	0.86821				24.2424	10
									258629	171862		2	5				0	0				0	0					20q	0.999946	1.25059	0.924919	0.644333				83.3333	3.84615
									179434	44789.1		9	11				5	0				1	1					xq	0.999987	0.781371	0.787093	0.680241				29.4118	80
									270751	283941		13	7				8	0				0	0													52.1739	40
									401490	78359.9		13	10				0	0				3	12													7.69231	42.8571
									359341	106517		21	7.5				1	0				0	3													27.2727	42.8571
									183237	106517		5	5.5				1	0				2	1			Data1		H3K4m2	-4OH, siCtr	-4OH, siLSD1	+4OH, siCtr	+4OH, siLSD1				35.8491	12.5
									356113	120796		8	17				0	0				0	2						Exp1	Exp1	Exp1	Exp1				35.1351	46.1538
									355902	99610.7		15	5.5				0	0					3					10q	1	1.71742	2.1259	1.20431				61.5385	56.25
									395076	99610.7		8	13				5	0					0					15q	0.99995	1.39827	1.88009	3.38153				50	33.3333
									489022	140132		11	4					0					0					20q	1	1.48835	1.38145	1.07309				58.3333	20.5882
									340713	140132		10	5					3					1					xq	1	0.865787	0.697807	1.17684				26.8293	12.1951
									170128	118803		4	7					1																		68.421	29.4118
									267742	118803		5	7					0		Data2		DMSO	LSD1 inhibitor													14.2857	45.4545
									266138	115450		8	9					0				2	5			Data2		10q	1	1.84964	2.25526	1.20673				46.1538	35.7143
									467169	115450		8	0					1				5	1					15q	1.00001	1.67291	1.69277	3.05523				25.5814	35.7143
									315376	117722		12	0					2				5	0					20q	1	1.43372	1.53889	1.38687				68.75	57.1429
									219816	88918.2		2	0					0				4	1					xq	1	0.649919	0.603729	0.888481				44.4444	14.8148
										117310		5	10					0				4	0													61.9048	37.5
										131317		0	1					4				7	0			Data3										13.6364	17.2414
										131317		10	6					0				0	1					10q	1.00036	1.35803	0.799083	1.03005					17.2414
										321020			10					1				14	1					15q	1.00001	0.798095	2.63701	1.55001					30.303
										173182								2				1	0					20q	1.03965	1.51047	1.33534	0.955957					14.2857
										172517								0				0	8					xq	0.999187	1.57302	0.931425	0.443567					0
										119089								1				0	0												Data2
										35453.1								2				3	0													siCtr	siLSD1
										203259								0				0	13													40	31.7073
										134584												1	2													50	31.7073
										134584												0	0													0	31.7073
										142304												9	0													38.8889	28.5714
										183130					Data2		siCtr	siLSD1				4	1													43.75	36.3636
										87095.4							0	0				1	5													18.1818	25
										93212.1							0	0				1	5													23.5294	25
										142201							3	0				0	13													21.0526	9.43396
										142201							0	0				14	1													37.5	60.8696
										122336							0	0				14	0													68.421	44.4444
																	0	0				3	2													37.5	44.4444
																	3	0				0	9													77.7778	40
							Data2		siCtr	siLSD1		siCtr	siLSD1				0	0				0	3													31.25	50
									146358	50842.4		4	2				0	0				0	0													40	45.4545
									146358	50842.4		10	0				0	0				0	0													40	25
									374432	53980.8		8	9				0	0					2													62.5	28.1818
									269877	53980.8		8	7				0	0					2													60.7143	13.0435
									189941	44425.2		5	5.5				8	0					1													60.7143	44.4444
									298082	38727.9		15	6				3	0					2													53.8462	10.5263
									137516	25049.2		11	2				1	0					17													47.3684	28.5714
									516532	25049.2		11	3.5				6	0					11													42.8571	36.8421
									295800	25049.2		0	5.5				5	0					0													66.6667	31.5789
									244893	55308		12	1.5				4	0					2													40.7407	66.6667
									212746	73591.3		11	0				3	0					0													0	0
									212746	49332.1		11	2				0	0					0													57.1429	50
									133170	77531.8		18	2				9	0					2													46.875	0
									384370	80922		6	6				8	0					1													41.6667	75
									316348	61140.9		11	4				3	0					0													69.2308	25
									316348	61140.9		17	16					2					7													60.8696	25
									267842	58786.1		19	10					0					1													42.8571	24
									583632	58786.1		6	6					3					0													66.6667	23.5294
									66014.1	32792		10	5					1					0													66.6667	32.5581
									229852	32792		18	0										1													40	0
									382250	126111		20	10		Data3		siCtr	siLSD1					5													25	23.3333
									344092	48227.8		15	4.5				5	0					1														24.1379
									314977	48227.8		9	4				1	0
									234653	59025.8		5	13				3	0																	Data3
									208835	39815.7		12	0				3	0																		siCtr	siLSD1
									472013	39815.7		5	2				0	0																		21.0526	17.6471
									356130	115907		13	3				2	0																		21.0526	45.4545
									254211	67443.3		16	4.5				1	0																		33.3333	30.7692
									654123	133327		7	0				0	2																		40	23.5294
									232870	54453.9		2	5				0	1																		37.037	22.2222
									303094	65687.1		12	3.5				1	3																		37.037	33.3333
									335043	48919.1		5	3.5				2	1																		26.7857	18.1818
									510197	88487.5		6	2				1	1																		38.0952	8.33333
									376011	80916.6		7	7				6	1																		78.9474	20
									360887	80916.6		6	1.66667				4	1																		78.9474	55.5556
									62209	77286		5	4				4	0																		41.6667	14.2857
									136489	119954		6	7				6	0																		24.2424	20
									103458	119954		8	0				0	1																		52.1739	12.5
									209351	80627.4		6.5	7				5	5																		80	12.5
									875292	80627.4		7	3				2	1																		52.1739	31.5789
									44422.2	170890		7	9				1	1																		26.9231	30.303
									137159	84913.8							1	2																		40.7407	10
									121504	84913.8							4	1																		62.5	17.6471
																	11	3																		50	15.7895
																	5	0																		50	58.8235
																	3	1																		66.6667	13.3333
																	5	1																		66.6667	60
																	2	2																		28.5714	53.8462
																		0																		41.9355	20
																		0																		41.9355	30.7692
																		4																		41.6667	16.6667
																		0																		37.037
																		2																		22.1312	16.6667
																		0																		26.6667	0
																		1																		68.75	0
																		0																		30.1587	0
																		2																		29.4118	0
																		0																		90	16.6667
																		0																		50	0
																																				50	28
																																				39.0244	50
																																				41.6667	0
																																				28	50
																																				25	30
																																					30
																																				77.1429	8
																																				77.1429	8
																																				53.8462	25
																																				53.8462	23.5294
																																				18.1818	62.5
																																				68.75	32
																																				70.2128	47.8261
																																				60.3448	57.1429
																																				42	25.7143
																																				51.6129	25.7143
																																				45.4545	41.1765
																																				60.8696	30.7692
																																				52.6316	30.7692
																																				52.6316	41.6667
																																				65.5738	41.6667
																																				65.5738	42.8571
																																				16.2162	50
																																				31.25	28.5714
																																				44.4444
																																				66.6667
																																				62.5
																																				67.1233
																																				67.1233
																																				60.7143
																																				93.75
																																				36
																																				38.0952
																																				31.5789
																																				83.3333
																																				50
																																				9.7561
																																				9.7561

## Sheet: Figure3
Fig3a	right: 18s probe							Fig3b	RNA-IP to detect LSD1 and hnRNPA1									Fig3f	Quantification of TERRA (RNA FISH) localization on telomeres								Fig3g	Quantification of Edu assay showing the rescue effect of newly synthesized telomeric DNA after dimerizing LSD1
	Left: TERRA probe
																		Data1
																			+TFH	LSD1_1-852	LSD1_1-170	LSD1171-852	LSD13KM	LSD1K661A			Data1
																			24.6575	25	46.875	44	31.5789	32.7273				siCtr	siLSD1	siLSD1+LSD1 full length	siLSD1+LSD1 1-170aa	siLSD1+LSD1 171-852aa	siLSD1+LSD1 171-852, 3KE	siLSD1+LSD1 171-852, K661A
																			24.6575	85.7143	27.2727	53.3333	4.34783	32.7273				6	0	9	3	5	0	1
																			24.6575	22.807	83.3333	21.4286	16.3265	32.7273				5	0	4	0	4	0	4
																			22.9167	35.4545	33.3333	11.1111	47.9167	52.459				4	1	5	5	16	2	1
																			22.9167	35.4545	18.5185	31.25	47.9167	52.459				3	5	2	1	0	4	0
																			22.9167	35.4545	20.1613	33.7838	14.2857	44.6429				0	1	5	0	4	2	1
																			22.9167	57.6923	20.1613	33.7838	14.2857	53.5714				9	1	3	4	2	6	2
																			16.3462	62.5	20.1613	30.4348	51.1111	44.8276				8	2	1	3	8	3	4
																			16.3462	75	17.6471	92.7083	51.1111	44.6808				3	1	4	1	6	1	11
																			16.3462	20	17.6471	92.7083	56.7568	46				5	3	2	1	6	0	2
																			35.3846	57.1429	23.0769	39.4737	18.4211	48.4849				1	0	2	1	0	1	6
																			35.3846	72.4138	15.2542	39.4737	16.129	53.125				3	1	4	4	3	0	2
																			35.3846	48.1482	13.6364	44.898	20	33.9623				3	1	6	0	1	2	5
																			35.3846	42.8571	13.6364	56.4516	16.6667	36.8421				0	2	4	0	3	1	2
																			25.9542	87.5	32.3529	56.4516	15.7895	44.8276				2	0	6	0	3	1	2
																			25.9542	29.5082	32.3529	31.8182	8.33333	67.8571				1	0	16	2	1	0	0
																			25.9542	29.5082	32.3529	43.75	19.4444	56.25				0	4	2	1	4	3	2
																			22.9167	58.8235	25	44.7368	8.57143	57.4074				0	0	4	1	17	1	5
																			22.9167	58.8235	25	53.3333	32	47.5				1	2	5	2	2	1	1
																			18.3673	25	31.1828	53.3333	15.7895	47.2222				2	0	6	0	5	1	2
																			18.3673	23.3333	31.1828	33.3333	32	72.093				1	1	2	4	0	0	1
																			18.3673	54.3478	26.4151	7.89474	21.7391	55				6	0	11	4	4	0	9
																			6.25	54.3478	15	7.89474	21.7391					4	2	8	3	7	0	4
																			10	78.5714	23.913	28.5714						4	0	2	1	9	2	1
																			10	62.2222	46.6667	28.5714						6	0	0	0	20	4	4
																			10	57.8947	22.2222	28.5714						0	2	1	0	2	0	1
																			17.2043	34.9398	21.5686	55.1724						5	0	4	3	3	5	2
																			17.2043	34.9398	21.5686							2	3	2	2	2	0	3
																			17.341	26.5306	0	46.6667						1	1	1	2	3	1	4
																			17.341	26.5306	16.9491	36.3636						1	10	1	2	9	2	1
																			17.341	70.1299	22.2222	35.5556						4	0	0	0	6	2	4
																			17.341	51.0204	25.2874	50						11	3		1	1	1	0
																			17.341	33.3333	25.2874	50						5	1		3	4	0	1
																			32.8947	79.1667	16.6667	18.1818						3	0		0	4		3
																			32.8947	79.1667	16.6667	29.4118						5	0		3	0		0
																			32.8947	53.3333	22	30.4348						2	1		1	3		2
																			43.2432	47.0588	11.5385	19.4444						2	2		1	3
																			43.2432	58.3333	38.0952	23.0769							0		0	3
																			43.2432	15.2174	12.1212	26.7857							0		0	14
																			20	52.6316	0	26.7857							4		0	2
																			20	62.7907	21.0526	24.1379							0		0	4
																			20	28.5714	19.0476	23.0769							1			2
																			23.1884	74.4681	25	64.7059							2			1
																			23.1884		22.4138	55							0			3
																			23.1884		22.4138	55							1
																			25.5319		12.5
																			25.5319		12.5						Data2
																			12.7273		13.1579							siCtr	siLSD1	siLSD1+LSD1 full length	siLSD1+LSD1 1-170aa	siLSD1+LSD1 171-852aa	siLSD1+LSD1 171-852, 3KE	siLSD1+LSD1 171-852, K661A
																			12.7273									3	2	3	5	4	1	1
																			17.9775									4	0	2	0	6	1	2
																			17.9775									6	1	2	0	10	0	3
																			17.9775									2	4	3	3	4	0	0
																			17.9775									1	0	8	0	1	1	1
																												0	1	6	4	1	2	5
																		Data2										5	2	5	1	1	2	4
																			+TFH	LSD1_1-852	LSD1_1-170	LSD1171-852	LSD13KM	LSD1K661A				5	1	0	2	6	1	0
																			19.6078	58.4158	15.9091	27.7778	15.9091	44.1176				2	0	10	1	7	0	7
																			19.6078	58.4158	17.2414	27.7778	17.1429	42.1053				0	3	4	1	5	3	5
																			19.6078	8	13.5135	57.5758	27.5	14.7059				3	0	4	1	1	2	4
																			19.6078	70.5263	28.3582	20	27.5	20.5128				3	1	4	0	4	6	6
																			21.1538	70.5263	28.3582	15.6863	28.8462	15.3846				6	0	11	1	5	7	1
																			21.1538	48.8372	34.0909	15.6863	28.8462	31.25				3	2	4	2	9	0	0
																			9.21053	25	19.4444	58.6207	28	31.25				2	0	1	1	0	1	5
																			9.21053	21.7391	21.4286	30.4348	34.0909	29.1667				1	1	1	1	0	1	7
																			9.21053	58.8785	21.4286	30.4348	23.7288	29.7297				3	0	1	0	3	0	7
																			15.1685	58.8785	27.7778	31.6456	41.6667	27.957				2	1	6	2	4	3	1
																			15.1685	58.8785	46.1538	31.6456	13.1579	39.1304				3	4	4	1	0	8	1
																			15.1685	57.4468	46.1538	30.2326	9.09091	22.8571				2	2	1	1	3	10	0
																			18.8679	57.4468	20.8333	30.2326	23.8806	25.8621				0	2	4	0	6	1	5
																			18.8679	59.0909	26.2069	37.931	8.4507	25.8621				4	0	2	1	2	6	8
																			9.80392	59.0909	26.2069	22.2222	25	22.5352				1	1	7	2	2	5	2
																			9.80392	58.3333	26.2069	33.3333	17.6471					2	1	1	0	11	2	4
																			9.80392	48.7805	14.7059	33.3333	11.7647					2	2	2	0	0	0	1
																			28.5714	48.7805	14.7059	35.2941	25					2	1	2	3	6	3	6
																			28.5714	86.6667	13.2353	35.2941	25					4	3	2	4	1	0	1
																			23.3333	24	13.2353	31.4286						2	5	1	1	1	0	3
																			23.3333	51.7857	25.7143	38.4615						1	1	1	0	8	1	10
																			23.3333	51.7857	19.3548	43.3333						1	1	4	0	0	5	1
																			23.3333	44.4444	17.2414	43.3333						1	0	4	0	0	0	1
																			28.5714	71.4286	17.2414	46.6667						5	1	3	2	3	1	0
																			28.5714	71.4286	20	46.6667						3	2	1	0	2	0	2
																			21.9512	71.4286	23.0769	32.2581							3	2	3	2	5	4
																			21.9512		10.9375	20.6897							1	1	1	8	6	8
																			27.027		10.9375	42.8571							0	3	1	0	0	1
																			27.027		10	28.5714							1	4	0	1	0	0
																			27.027		7.40741	49.1228							2			9	2	2
																			17.3913		17.6471	56.25							0			0	2	2
																			17.3913		46.875	56.25							1			1	1	3
																			17.3913		34.5679	30							0			4	0	1
																					34.5679	18.75							8			0	1	3
																						44.2308							3			0	2	1
																						44.2308							0			5		5
																						64.9123							0			4		2
																						64.9123										1		4
																						21										4
																						21
																						21
																						21
																						51.4286
																						27.6596
																						42.8571
																						27.5862
																						32.1429
																						33.9286
																						33.9286
																		Data3
																			+TFH	LSD1_1-852	LSD1_1-170	LSD1171-852	LSD13KM	LSD1K661A
																			21.9858	64.8649	21.9512	61.5385	28.9474	20.9677
																			21.9858	64.8649	21.9512	61.5385	28.9474	20.9677
																			21.9858	57.8947	21.9512	29.4118	42.1053	20.9677
																			21.9858	57.8947	14.0351	47.1698	10	19.0476
																			27.5362	41.5094	14.0351	47.1698	25	38.7755
																			27.5362	73.3333	7.69231	68.75	40.9091	38.7755
																			10.1449	44.1176	7.69231	68.75	22.8571	32.8571
																			10.1449	58.9286	35	75.6522	22.0339	32.8571
																			10.1449	58.9286	13.8461	75.6522	24.3243	31.1688
																			16.4384	58.9286	13.8461	75.6522	24	31.1688
																			16.4384	23.8095	13.8461	13.7931	22.2222	37.5
																			16.4384	25.8065	23.1482	13.7931	19.3548	26.4151
																			20.339	68.75	23.1482	13.7931		26.4151
																			20.339	46.7742	23.1482	30.3226		28.5714
																			20.339	46.7742	3.84615	30.3226		32.2581
																			20.339	57.6923	24	30.3226		9.375
																			11.1111	87.1795	24	13.6364		28
																			11.1111	63.4146	22.5806			37.1429
																			11.1111		26.6667			74.2857
																			16.9491		10.7843
																			16.9491		10.7843
																			16.9491		10.7843
																					20
																					21.875

## Sheet: Figure4
Fig4b	Quantification of normalized telomere number per cell after dimerizing mCh-eDHFR-LSD1 (WT and 3KE mutant)																						FIg4i	Affinity of [UUAGGG]8U RNA to the full length and truncated LSD1-CoREST								Fig4m	FRAP curve for TERRA				Fig4o	In vitro pull-down assay was used to evaluate the binding of biotinylated (UUAGGG)8 oligonucleotide to recombinant LSD1
	LSD1 delIDR																															Time [s]	#4 (561nm X1)	Normalize
	1	1	1	1	1	1	1	1	1	1	1	1	1	1	1	1	1	1	1	1												1.747	7434.35	1
	1.00917	0.978723	0.98	0.980769	0.941176	1.03093	1.03125	1.02	0.953125	1.01149	1.06667	0.952381	1.05747	0.972222	0.975309	1.01905	1.01042	1	1.0495	1												9.046	1833.34	0.246604
	1.00917	0.978723	1.02	0.971154	0.926471	1.02062	0.90625	1.02	0.96875	1.08046	1	0.971429	1	1.04167	0.91358	1	1	1.01099	1.0396	1												16.252	2398.31	0.322598
	1.00917	1.01418	1.02	0.932692	0.926471	1	0.822917	0.97	1.01562	1	1.11667	1	1.04598	1.08333	0.962963	1.00952	1	1.01099	1.0198	0.923913												23.402	2800.11	0.376645
	1.00917	1.01418	1.01	0.884615	0.867647	0.969072	0.947917	0.97	0.9375	1.14942	0.95	1	1.02299	0.902778	0.950617	0.971429	0.989583	1.01099	0.970297	0.978261												30.561	3138.43	0.422153
	0.963303	1.02837	1.03	0.884615	0.823529	1	0.916667	0.99	0.890625	0.954023	0.95	0.961905	0.988506	1.04167	0.950617	0.980952	0.958333	0.978022	1.0099	0.967391												37.732	3358.46	0.451749
	0.944954	1.00709	1.02	0.855769	0.852941	1.01031	0.875	0.99	0.890625	1.01149	1.03333	0.971429	1	1.05556	0.962963	0.942857	0.958333	0.945055	1.0099	0.945652												44.864	3522.42	0.473803
	0.954128	1.02837	0.98	0.884615	0.852941	1.01031	0.90625	0.98	0.890625	1	0.966667	0.980952	1	1.02778	0.901235	0.933333	0.958333	0.945055	1.0198	0.913043												51.991	3704.33	0.498272
	0.917431	1.02837	0.93	0.894231	0.823529	0.979381	0.947917	0.96	0.859375	1.02299	1.06667	0.980952	1.03448	1.05556	0.950617	0.952381	0.9375	0.956044	0.950495	0.967391												59.107	3635.16	0.488968
	0.87156	1	0.96	0.846154	0.794118	0.989691	0.895833	0.95	0.875	0.965517	1.03333	0.961905	1.03448	0.902778	0.91358	0.92381	0.947917	0.956044	0.990099	0.934783												66.281	3781.36	0.508634
	0.844037	0.950355	0.98	0.846154	0.794118	1	0.927083	0.93	0.890625	0.91954	0.95	0.971429	1.02299	0.944444	0.901235	0.914286	0.927083	0.934066	0.970297	0.913043												73.406	3833.4	0.515634
	0.825688	0.943262	0.96	0.846154	0.779412	1	0.958333	0.93	0.9375	1.05747	1.05	0.933333	1.02299	1.01389	0.888889	0.942857	0.9375	0.89011	0.940594	0.967391												80.518	3983.85	0.535871
	0.798165	0.971631	0.94	0.865385	0.808824	0.979381	0.90625	0.97	0.875	1.01149	0.9	0.914286	0.954023	0.958333	0.876543	0.87619	0.96875	0.912088	0.960396	0.945652												87.632	3946.5	0.530847
	0.779817	0.978723	0.96	0.855769	0.794118	0.948454	0.9375	0.95	0.96875	0.977011	0.916667	0.904762	0.942529	1	0.82716	0.92381	0.947917	0.879121	0.980198	0.967391												94.753	4021.88	0.540986
	0.779817	0.971631	0.9	0.836538	0.808824	0.917526	0.947917	0.95	0.921875	1.01149	1	0.885714	0.965517	1.01389	0.777778	0.92381	0.96875	0.901099	0.940594	0.934783												101.865	3922.27	0.527587
	0.807339	0.978723	0.87	0.836538	0.794118	0.907216	0.9375	0.96	0.890625	1.01149	0.983333	0.87619	0.988506	0.944444	0.790123	0.866667	0.916667	0.868132	0.930693	0.934783												108.967	4077.25	0.548434
	0.807339	0.950355	0.89	0.846154	0.823529	0.938144	0.822917	0.94	0.90625	0.954023	0.9	0.828571	0.931034	0.847222	0.82716	0.838095	0.947917	0.912088	0.960396	0.923913												116.084	4000.6	0.538124
	0.798165	0.921986	0.87	0.836538	0.779412	0.927835	0.791667	0.93	0.859375	0.885057	0.983333	0.828571	0.977011	0.916667	0.802469	0.819048	0.916667	0.89011	0.930693	0.858696												123.217	4098.27	0.551261
	0.761468	0.929078	0.83	0.826923	0.808824	0.927835	0.739583	0.94	0.859375	0.931034	0.95	0.838095	0.942529	0.902778	0.790123	0.828571	0.958333	0.912088	0.930693	0.858696												130.326	4031.61	0.542295
	0.788991	0.929078	0.86	0.817308	0.764706	0.927835	0.791667	0.94	0.859375	0.977011	0.933333	0.857143	0.977011	0.791667	0.814815	0.790476	0.96875	0.923077	0.970297	0.858696												137.433	4145.96	0.557676
	0.752294	0.914894	0.83	0.778846	0.735294	0.907216	0.75	0.93	0.859375	0.954023	0.833333	0.838095	0.91954	0.833333	0.876543	0.838095	0.927083	0.901099	0.950495	0.880435												144.572	4191.23	0.563765
	0.743119	0.907801	0.82	0.788462	0.705882	0.886598	0.71875	0.93	0.875	0.954023	0.933333	0.857143	0.91954	0.833333	0.82716	0.8	0.90625	0.89011	0.960396	0.826087
	0.788991	0.914894	0.83	0.769231	0.691176	0.865979	0.71875	0.9	0.828125	1.04598	0.9	0.809524	0.931034	0.916667	0.790123	0.72381	0.90625	0.868132	0.910891	0.826087
	0.779817	0.900709	0.81	0.740385	0.735294	0.845361	0.708333	0.89	0.78125	1.08046	0.933333	0.819048	0.965517	0.944444	0.82716	0.752381	0.916667	0.868132	0.910891	0.826087
	0.798165	0.858156	0.77	0.721154	0.735294	0.835052	0.71875	0.91	0.84375	0.977011	0.9	0.790476	0.908046	0.902778	0.814815	0.761905	0.9375	0.835165	0.930693	0.847826
	0.752294	0.865248	0.77	0.730769	0.735294	0.824742	0.697917	0.9	0.78125	1.09195	0.9	0.761905	0.942529	0.916667	0.839506	0.752381	0.927083	0.879121	0.910891	0.836957
	0.770642	0.858156	0.74	0.730769	0.661765	0.824742	0.71875	0.92	0.765625	1.17241	0.916667	0.752381	0.885057	0.861111	0.876543	0.790476	0.864583	0.89011	0.881188	0.847826
	0.788991	0.865248	0.73	0.682692	0.661765	0.824742	0.708333	0.88	0.859375	1.05747	0.916667	0.752381	0.885057	0.847222	0.802469	0.733333	0.927083	0.835165	0.90099	0.858696
	0.743119	0.851064	0.72	0.730769	0.676471	0.824742	0.729167	0.89	0.859375	1.06897	0.883333	0.72381	0.91954	0.875	0.777778	0.72381	0.854167	0.879121	0.851485	0.847826
	0.706422	0.865248	0.73	0.730769	0.705882	0.835052	0.760417	0.88	0.828125	1.13793	0.9	0.704762	0.873563	0.861111	0.740741	0.752381	0.854167	0.846154	0.90099	0.858696
	LSD13KE
	1	1	1	1	1	1	1	1	1	1	1	1	1	1	1	1	1	1
	0.969697	0.932432	1	0.960784	1.03798	1.02778	0.963855	0.954545	1.01177	0.923077	1.03704	1.06897	0.986301	0.957746	0.967033	0.970297	0.9875	1.02353
	1.0303	0.959459	1.01163	0.901961	1.03798	0.958333	0.915663	0.939394	1.01177	0.948718	1	1.05172	1	0.873239	0.967033	0.950495	1.05	0.917647
	1.13636	0.972973	1.01163	0.960784	1.02532	1.02778	0.927711	1	1.03529	0.923077	0.962963	1.01724	1.0137	0.929577	0.989011	0.960396	0.9875	0.882353
	1.07576	0.932432	1.03488	0.960784	0.962025	1.02778	0.819277	1.01515	1.01177	0.935897	0.938272	1.05172	1.0274	0.929577	0.978022	0.980198	1	0.858824
	1.09091	0.932432	1.01163	0.921569	0.987342	0.972222	0.819277	1	1	0.923077	0.925926	0.948276	0.986301	0.816901	0.978022	0.980198	0.975	0.823529
	1.07576	0.878378	1.02326	0.941176	1	0.902778	0.783133	0.984848	1.08235	0.935897	0.938272	1.03448	0.986301	0.873239	0.945055	0.970297	1.0125	0.882353
	1.07576	0.891892	1	1	0.974684	0.986111	0.783133	1	1.02353	0.923077	0.938272	0.965517	1.0274	0.887324	0.967033	0.990099	1	0.858824
	1.06061	0.945946	0.953488	0.980392	1.02532	0.930556	0.819277	1.04546	1.01177	0.923077	0.901235	0.948276	1.0274	0.816901	0.956044	1	0.9375	0.929412
	1.09091	0.932432	0.953488	1	1.02532	0.986111	0.843373	1.06061	1.02353	0.935897	1	0.965517	0.986301	0.84507	1.02198	1	0.9375	0.894118
	1.0303	0.837838	1	0.980392	0.974684	0.986111	0.771084	1	1.01177	0.910256	0.938272	0.965517	0.972603	0.788732	0.978022	0.940594	0.95	0.941176
	1.10606	0.864865	0.976744	0.960784	0.987342	0.958333	0.771084	1.0303	1.02353	0.897436	0.987654	1.01724	1	0.816901	0.978022	1.0099	0.975	0.929412
	1.13636	0.864865	1	0.941176	1.02532	0.902778	0.771084	1.0303	1.08235	0.935897	1.01235	1	0.958904	0.859155	0.967033	1.0198	0.8875	0.835294
	1.18182	0.851351	1	0.960784	0.974684	0.888889	0.674699	0.984848	1.07059	0.897436	0.975309	0.896552	1	0.774648	0.945055	1	0.9875	0.905882
	1.18182	0.918919	0.918605	1	0.949367	0.916667	0.662651	1.04546	1.01177	0.897436	1	0.982759	1	0.859155	0.956044	0.970297	0.925	0.882353
	1.13636	0.783784	0.918605	0.941176	1.01266	0.916667	0.722892	1.04546	1.02353	0.897436	0.975309	1.08621	1.0137	0.816901	1	1	0.925	0.835294
	1.06061	0.824324	0.965116	1.05882	1	0.930556	0.674699	1.04546	1.01177	0.910256	1.02469	0.965517	1.0137	0.929577	1.03297	1.0297	0.95	0.870588
	1.07576	0.756757	0.930233	0.980392	1	0.930556	0.674699	1.04546	1.01177	0.897436	0.962963	1	1	0.859155	1.03297	0.960396	0.9	0.811765
	1.16667	0.783784	0.953488	1.01961	1.01266	0.875	0.698795	1.07576	1.02353	0.897436	0.925926	0.982759	1.0274	0.802817	1.03297	0.940594	0.9625	0.847059
	1.21212	0.797297	0.965116	1.01961	1.01266	0.888889	0.662651	1.09091	0.988235	0.858974	0.975309	1.01724	1.0411	0.704225	0.978022	0.970297	0.9	0.870588
	1.24242	0.743243	1	0.980392	0.962025	0.888889	0.759036	1.0303	1.02353	0.884615	0.888889	0.982759	0.986301	0.774648	0.989011	1	0.9625	0.882353
	1.22727	0.635135	0.918605	1	1	0.861111	0.710843	1.04546	1.03529	0.858974	0.950617	1.05172	1	0.760563	0.978022	0.980198	0.9125	0.882353
	1.16667	0.783784	0.930233	0.960784	0.911392	0.861111	0.722892	1.01515	0.988235	0.871795	0.925926	1	0.958904	0.746479	1	0.940594	0.9125	0.858824
	1.15152	0.77027	0.883721	1	0.924051	0.875	0.746988	1.06061	1.03529	0.884615	0.950617	1.03448	0.972603	0.746479	0.989011	0.940594	0.9125	0.858824
	1.15152	0.675676	0.883721	0.941176	0.949367	0.847222	0.710843	1	1.02353	0.923077	0.962963	1	0.931507	0.746479	1.01099	0.891089	0.925	0.929412
	1.15152	0.689189	0.953488	1	0.949367	0.847222	0.759036	1.01515	1.02353	0.871795	0.925926	1.01724	0.972603	0.802817	1.01099	0.90099	0.875	0.870588
	1.25758	0.608108	0.837209	1	0.936709	0.791667	0.710843	1	1.04706	0.858974	0.962963	1.08621	1	0.788732	1.01099	0.871287	0.975	0.941176
	1.18182	0.621622	0.848837	0.941176	0.898734	0.847222	0.759036	1.06061	1.04706	0.871795	0.962963	0.982759	0.972603	0.760563	1.03297	0.881188	0.95	0.894118
	1.13636	0.635135	0.848837	0.941176	0.886076	0.833333	0.698795	1.07576	1.05882	0.858974	0.901235	1.08621	0.958904	0.732394	1.01099	0.871287	0.9125	0.905882
	1.09091	0.567568	0.813953	1	0.962025	0.777778	0.698795	1.0303	1.04706	0.833333	0.901235	1.03448	0.931507	0.746479	1	0.851485	0.9625	0.905882

## Sheet: Figure5
Fig5b	turbidity assay of LSD1 delIDR with the addition of different RNAs							Fig5d	In vitro EMSA of 8X TERRA and in the presence of LSD1 and with the pretreated NMM									Fig5f	Quantification of telomere clustering (DNA FISH) after treatment of NMM							Fig5h	quantification of DNA FISH after co-transfection of eDHFR-DHX36						Fig5j	quantification of telomere clustering (DNA FISH) after co-transfection of polyC
																			Intensity of telomere			# of clustered telomere					Intensity of telomere			# of clustered telomere
	8xTERRA	myo1B	FAM57	PolyU	Rnase P													Data1	DMSO	NMM		DMSO	NMM			Data1	-DHX36	+DHX36		-DHX36	+DHX36			Intensity of telomere			# of clustered telomere
Data1	1.43	0.28	0.25	0.21	0.47														105449	69318.1		2.5	2				37522.5	29386.7		11	20		Data1	-PolyC	+PolyC		-PolyC	+PolyC
Data2	1.62	0.19	0.31	0.16	0.67														105449	88906.5		3	8				28841	10581.3		12.5	2.5			22573.2	18558.3		14	0
Data3	1.1	0.12	0.1	0.07	0.25														154865	65456.3		6	2				28841	10581.3		11	7			74536.1	18558.3		12	7.5
																			152846	144612		5	12				16460.9	29311.4		10	1			44634.1	18558.3		6	8
																			284354	104760		0	5				14490.2	11498.5		10	1			44634.1	36350.1		5	9
																			43441.6	84701		2	3				42097.3	6029.82		9	3			23737.6	36350.1		11	3
																			69322.4	124269		3	5				35358.4	8362.59		5.66667	10			15660.9	20247.9		11	6
																			109470	121255		1.5	3				11029.2	19717.7		13	16			15660.9	26902.5		27	0
																			89978.9	52267.2		2	1				11029.2	32739.8		10	1			36835.7	26902.5		10	24
																			89978.9	117021		12	3				11029.2	4674.99		16	6			36835.7	21795.9		17	0
																			91669.9	14009.4		15	0				23093.1	4674.99		14	2			16387.6	23218.8		9	3
																			143575	82028.6		8	3				23093.1	9485.43		10	3			16387.6	20136		15	7
																			154258	150264		10	10				35384.9	3526.5		14	16			41238	20136		12	7
																			138842	97418.2		0.666667	6				10617.2	7161.97		6	4			27457.1	33066.6		6	11
																			91792.9	90415.4		5	5				25441.1	24773.3		10	4			27053.6	19859.4		12	13
																			62292.2	92586.1		17	6				20785.5	6771.81			8			57843	45962.5		6	1
																			62292.2	116473		8	5				24300.9	6771.81			12			28617.6	45962.5		11	12.5
																			62292.2	104486		6	3.33333				34549.2	17452.8			1			90976.6	9631.7		25	6
																			180313	104486		13.5	6					10075.5			2			25325.6	28667.9		9	0
																			335232	104486		3.5						10324.1						30229.3	32461.2		39	16
																			131180	197602		3	3			Data2	-DHX36	+DHX36		-DHX36	+DHX36			51472.4	32461.2		31	1
																			155955	287326		3	3.5				19040.3	5474.77		15	8			35143.6	20109.5		23	15
																			203501	97950.3		3	2.5				19040.3	12129.2		8	5			46039.3	25562.8		31	19
																			203501	73427.2		17	6				38998.4	27608.5		5	9			30819.6	34374.9		11	19
																			142354	73427.2		5	3				66353.9	12954.7		15	6			30819.6	34374.9		11	9
																			142354	73158.4		1	8				25144.7	78463.9		9	11			42746.2	40206		3
																			63655.8	73158.4		4	4.5				97668.2	32834.8		11	11			84375	28364.2
																			115776	110210		2	12				47912.8	34459.2		13	8				26394
																			69530.7	81198		21	3				52952.6	9519.98		15	14				26394
																			211158	177805		3	6				46425.6	11324.6		6.5	8				25854.5
																			97613.4	70447.3		5	3				11637.4	52887.7		10.3333	6				25854.5
																			97613.4	70447.3		2	5				11637.4	10048.6		6	8				24671
																			71217.4	106316			2				24131.4	38509.9		23	11
																			93795.6	63493.2			0				24131.4	7293.16		16	14
																			80208.4	63493.2							24131.4	22042.8		13.5	1
																			426910	110608							46130.7	25374.7		11	27		Data2	-PolyC	+PolyC		-PolyC	+PolyC
																			69904.3	107245							32870.6	4580.82		9	2			25362.1	32738.7		19	15
																			69904.3	107245							34237.3	37316.4		8	3			25362.1	32738.7		17	18
																				113790							36594.4	3627.18		13	21			25108.4	32738.7		8	6
																				59747.8							36594.4	12416.7		6	6			35823.2	32934.5		23	19
																				84493.1							42368.8	65144.2		9.5	12			47842.4	16586.3		19	25
																				84493.1							29860.4	8756.43		19.5	11			22506.2	22785		15	13
																			DMSO	NMM							8523.42	8756.43		3	1			12290.9	29612.5		3	0
																		Data2	121481	150319		1	1				26054.8	22487.8		24.6667	2			31589.4	29612.5		16	10
																			121481	116249		6	7				35420.8	13335.2		13	5			31589.4	10506.6		4.33333	9
																			121481	116249		2	3.66667				21911.2	5982.83		18.5	4			69133.1	11244		18	21
																			49718.3	116249		5.5	1				21911.2	4979.19		38	6			61500.9	11244		4	4
																			60048.9	61798.3		0	3				13806.5	46617.3		13	4			70888.7	10551.6		10	15
																			112925	77045.1		17	7				13806.5	8186.23		23	1			96090.3	15783.4		9	3
																			112925	131440		9	10				26634.2	11339.2		18	4			43027.9	24158.4		6	4
																			85627.2	117621		13	0.5				50648.8	6869.8		10	6			86439	24158.4		16	6
																			139790	42555.1		0	7				50648.8	5056.93		4	7			33322.2	22829.9		15	1
																			139790	42555.1		2	0				50648.8	4121.55		12	7			20945.1	22829.9		3	3
																			24039.2	103798		0	0				14945.9	4121.55		21	7			66273.8	20105.3		13	10
																			155938	50126.5		3	1				25997	10780.1		12	10.5			50544.4	59662		10	1
																			120134	70906.4		1	4.5				25997	53911.7		17.5	13			94380.1	30169.9		26	5
																			120134	70906.4		8	5				103119	55682.5		7	16			35418.7	30169.9		12	10
																			175712	108772		5.5	10				18171.1	10749.2		9	7			35418.7	19461.9		16	4
																			57948.6	108772		8	7				27737.1	34994.4		11	4			52479.5	16253.7		6	15
																			67587.6	280946		10	0				27737.1	34994.4		13	10			30460.1	15580.1		20	0
																			47886.1	201367		24	8				31450.5	19178.1		14	19			90610.9	15020.2		13.5	15
																			72745.3	31404		10	7.5				31450.5	19178.1		14	2.5			34407.3	35654.3		17	15
																			39585.5	31404		7	9				25989.9	16588.2		18	16			86109	28668.5		6	10
																			241483	123566		2	2				6904.3	55028.3		20	6			86160.1	21252.7			9
																			132236	171986		14	2					15357.4		11.5	11			53910.8	33125.9			18
																			132236	171986		7.5						13899.9			12.5				26636.6
																			161267	104741		10	0					53858.4			5				26636.6
																			161267	77542.8		6	11					11117.1
																			194710	77542.8		0	6.5					11117.1
																			257953	62594.1		11	3
																			399845	303848		12	6										Data3	-PolyC	+PolyC		-PolyC	+PolyC
																			153536	36632.8		4				Data3	-DHX36	+DHX36		-DHX36	+DHX36			71323	19607.9		24	20
																			88708.7	36632.8		3					16077.1	6724.61		19	8			16485.8	19607.9		9	0
																			317445	123266							35980.1	33902.1		16	10			23666.7	32856.1		0	9.5
																			137375	123266							29252.8	22197.8		18	13			23666.7	16721.1		2	0
																			137375	92135.3							29252.8	22664.6		21	18			36385.1	9953.94		7	23
																			98471.7	92135.3							30981.3	20737.2		21	13			28463.4	9810.69		0	8
																			154131	78412.9							50646.5	20737.2		20	2			15965	3604.05		11	12
																			545547	78412.9							29865.5	14458.9		40	8			43937.8	6838.58		1	0
																			203962	125278							29865.5	14458.9		23	16			42740	6838.58		1	3.5
																			84467	125278							29865.5	14459.4		14	7			38673.7	18216.9		18	3
																			206431								13748.2	14459.4		12	1			54749.7	20624.9		16	7
																											27646.7	53143.1		7	1.66667			34524.6	20624.9		5	17
																											22315.8	16937.1		16	0			40334.1	12297.9		37	9
																											23850.8	6375.05		11	0			83148.2	31571.3		18	17
																											23850.8	18693.6		10	13.5				30984.5			15
																											22418.8	53608.7		10	6				21378			10
																											15285.6	62285.6		8	2				29032.8			14
																											15285.6	12782.5		12	3				14934.2
																											43279.1	17934.1		7.5	2.5				10479.8
																											20330.7	16499		8.5	14				10479.8
																											27461.5	16499		18	6.5				22027.4
																											27461.5	21354.2		27	7				25743.5
																											31982.1	9010.42		9	10
																											19310	3639.58		20	23
																											33439.4	6757.6		8	3
																											31140.3	6757.6		6	4
																											24235.8	6757.6		9	2
																											19746.4	5771.83		6	9.5
																											15190.2	5058.84		7	26
																											15190.2	16297.5		26	10
																											12956.2	16297.5		18
																											55161.5	13590.3		10
																											42201.4			12
																											51032.7
																											27587.7
																											15692

## Sheet: FIgure6
	Fig6b	quantification of R-loop (indicated by 2xHBD-GFP) on telomeres after dimerization of LSD1																		Fig6d	DRIP assay for R-loop level on telomeres after dimerization of LSD1delIDR and LSD1delIDR, 3KE											Fig6f	ChIP-qRCR assay detecting Rad51AP1 binding to telomere DNA						Fig6g	DRIP assay for R-loop level on telomeres after dimerization of LSD1 delta IDR in Rad51AP1 Knockout cells
		WT	WT	3KE	WT	3KE			Fig6c	DRIP assay to show R-loop after induction of FokI
	Data1	8.82	31.25	21.2	3.84	8.57					IgG	-FokI	+ FokI, siCtr	+ FokI, siLSD1	-FokI, +RnaseH	+ FokI, siCtr, +RnaseH	+ FokI, siLSD1, +RnaseH
	Data2	7.4	32.07	22.8	3.57	7.89			Data1	10q	0.998649	4.83577	14.3604	7.64536	1.73871	2.82066	1.1593			Data1		-TFH, LSD1-eDHFR, Halo-TRF1, siCtr	-TFH, LSD1-eDHFR, Halo-TRF1, siCtr	+TFH, LSD1-eDHFR, Halo-TRF1, siCtr	+TFH, LSD1(3KE)-eDHFR, Halo-TRF1, siCtr	+TFH, LSD1-eDHFR, Halo-TRF1, siTERRA	+TFH, LSD1-eDHFR, Halo-TRF1, siCtr, RnaseH	+TFH, LSD1-eDHFR, Halo-TRF1, siCtr, RnaseH	+TFH, LSD1-eDHFR, Halo-TRF1, siTERRA, RnaseH			Data1		IgG	siCtr	siLSD1	siTERRA		Data1		IgG	control	Rad51Ap1 KO	Control + LSD1	Rad51Ap1 KO + LSD1
	Data3	10	29.26	20.7	3.92	8.16				13q	1.00024	1.10986	9.60651	4.68857	0.437479	0.426984	0.405942				10q	0.752099	2.96179	9.58499	4.80337	5.16533	0.414475	0.972232	0.607908				10q	0.937928	20.1251	14.4528	12.3694			10q	1.00003	4.0516	0.93887	7.97057	2.89793
										15q	0.999524	1.28254	2.52571	1.15191	0.514204	0.484614	0.550292				13q	1.002	3.596	5.66	2.358	4.451	0.28	0.305	0.184				15q	0.984	11.814	4.977	2.941			13q	0.980113	4.02662	1.17064	5.97377	4.08001
																					15q	0.999932	1.24817	4.03703	1.99916	2.16582	0.423094	0.24309	0.296185				20q	0.991729	6.48355	2.45467	3.22346			15q	0.999997	1.9947	1.5253	2.25998	1.41955
																																	xq	1.00365	4.494	4.16335	3.26706
																																							Data2		IgG	control	Rad51Ap1 KO	Control + LSD1	Rad51Ap1 KO + LSD1
									Data2	10q	1	5.54059	10.5778	5.97166	2.53453	1.85651	1.46456					-TFH, LSD1-eDHFR, Halo-TRF1, siCtr	-TFH, LSD1-eDHFR, Halo-TRF1, siCtr	+TFH, LSD1-eDHFR, Halo-TRF1, siCtr	+TFH, LSD1(3KE)-eDHFR, Halo-TRF1, siCtr	+TFH, LSD1-eDHFR, Halo-TRF1, siTERRA	+TFH, LSD1-eDHFR, Halo-TRF1, siCtr, RnaseH	+TFH, LSD1-eDHFR, Halo-TRF1, siCtr, RnaseH	+TFH, LSD1-eDHFR, Halo-TRF1, siTERRA, RnaseH											10q	0.920172	5.37675	0.551744	6.13229	5.13683
										13q	1	1.03078	5.64888	1.16115	0.678365	1.62898	1.11348			Data2	10q	1.07571	3.22681	8.79488	5.08062	5.8951	0.206532	1.07858	0.85499			Data2		IgG	siCtr	siLSD1	siTERRA			13q	0.999927	2.88068	0.934105	5.91694	3.27567
										15q	1	0.766283	0.875202	0.587914	0.627658	1.39609	1.49543				13q	1.00544	2.13184	2.16825	1.90685	1.79353	0.999317	0.713384	0.811391				10q	0.989392	26.1675	18.3508	19.3233			15q	1.00069	1.00803	0.860741	1.40014	1.09153
																					15q	1.00008	1.43103	2.88632	1.03148	1.63589	1.16819	0.87492	0.910465				15q	0.99959	21.5614	9.10665	12.2499
																																	20q	0.993108	4.98312	3.43838	3.5281
									Data3	10q	1	3.50454	21.0505	12.4974	0.057281	1.88342	1.96032																xq	0.990544	6.17354	6.20876	3.44373		Data3		IgG	control	Rad51Ap1 KO	Control + LSD1	Rad51Ap1 KO + LSD1
										13q	1	1.47147	7.40256	1.83032	0.400961	0.958652	1.49474			Data3		-TFH, LSD1-eDHFR, Halo-TRF1, siCtr	-TFH, LSD1-eDHFR, Halo-TRF1, siCtr	+TFH, LSD1-eDHFR, Halo-TRF1, siCtr	+TFH, LSD1(3KE)-eDHFR, Halo-TRF1, siCtr	+TFH, LSD1-eDHFR, Halo-TRF1, siTERRA	+TFH, LSD1-eDHFR, Halo-TRF1, siCtr, RnaseH	+TFH, LSD1-eDHFR, Halo-TRF1, siCtr, RnaseH	+TFH, LSD1-eDHFR, Halo-TRF1, siTERRA, RnaseH											10q	1.09767	3.33219	0.594697	6.23128	3.29732
										15q	1	0.266201	3.16283	1.67017	0.785624	0.533749	1.08151				10q	1.18037	3.46327	10.5731	5.89295	5.5707	0.435524	1.36323	0.888945											13q	1.00107	1.95965	0.130026	7.59583	4.38927
																					13q	1	1.38737	4.56644	2.57102	3.05358	0.625537	0.529424	1.02515			Data3		IgG	siCtr	siLSD1	siTERRA			15q	0.9999	1.52461	1.2786	1.95463	1.657
																					15q	1.00105	1.66052	2.77306	1.58753	2.08327	1.64665	1.83937	1.58539				10q	0.869	21.055	15.573	15.346
																																	15q	0.999051	9.64659	6.95474	5.55294
																																	20q	0.997012	5.47444	3.47938	1.68195
																																	xq	0.989617	4.62418	2.58418	3.13748

## Sheet: Figure7
Fig7a		Fig7a	Western blot of GFP-tagged LSD1 delta IDR and LSD1 delta DR,3KE expression in siLSD1 cells.
	Fig7c	Quantification of viable U2OS cells after indicated treatment using CellTiter-Blue assay
			siCtr	siLSD1	siLSD1+LSD1WT	siLSD1+LSD13KE
	Data1	0d	1.69174	1.68292	1.65182	1.68746
		2d	2.02396	2.35359	2.08222	2.24534
		3d	5.83603	2.85804	4.85376	3.12203
		4d	10.7353	5.53107	8.53707	5.71596
		5d	17.947	10.8568	15.6457	11.2285
	Data2	0d	1.75543	1.74086	1.72644	1.72113
		2d	5.26281	5.09938	5.39069	5.31891
		3d	8.83391	7.32167	8.81529	7.71762
		4d	11.7223	6.62214	10.598	8.79926
		5d	14.7031	6.29339	12.4263	9.62446
	Data3	0d	1.87852	1.85503	1.75985	1.79227
		2d	6.81166	6.80912	6.62236	6.45623
		3d	11.0696	8.85747	9.98692	7.96537
		4d	14.0532	6.40361	11.781	9.31684
		5d	16.7321	8.51672	12.5044	10.0055

## Sheet: Supplementary Figure1
Figs1b	Quantification of TERRA foci (RNA FISH) after siTERRA or RNase A treatment				Figs1d	quantification of telomere clustering in G2 after siTERRA
Data1	siCtr	siTERRA	siCtr+Rnase
	16.2	1.75	0.75		Data1	siCtr	siTERRA		siCtr	siTERRA
	16.2	1.75	0.75			134336	34633.3		20.3333	3
	16.2	1.75	0.75			134336	34633.3		18.25	24.5
	16.2	1.75	0.75			134336	34633.3		21.5	21.5
	16.2	6	0.333333			243714	166602		18.5	11.5
	33.6667	6	0.333333			243714	166602		24.5	15
	33.6667	6	0.333333			243714	136527		17.5	27
	33.6667	4	0.333333			243714	136527		19.3333	12.5
	31.6667	4	0.333333			287597	56903		23	26
	31.6667	4	0.333333			287597	56903		17	13
	31.6667	2.4	0.75			243300	61172.5		28.5	15
	18	2.4	0.75			243300	183172		19.5	19
	18	2.4	0.75			235136	58998		22.5	15
	18	2.4	0.75			235136	58998		13	15.5
	18	2.4				285657	219214		29.5	13
	10.25	4				285657	76912		20	25
	10.25	4				285657	76912		21.5	18
	10.25	4				285657	62382.9		21	18.5
	10.25	4				246810	80812.9		23	5.5
	30.6	7.4				246810	58113.4		21.75	15.5
	30.6	7.4				246810	58113.4		23	24
	30.6	7.4				287423	69243.6		22	21
	24	7.4				287423	69243.6		17.3333	15
	24	7.4				86977.8	168436		29.5	20
	24	3.6				86977.8	168436		18.3333	18.5
	16.6	3.6				86977.8	172587		22.25	10
	16.6	3.6				345915	119493		17	20
	16.6	3.6				345915	119493		20	21
						177602	137183		28.5	14
						177602	137183		21.6667	14
Data2	siCtr	siTERRA	siCtr+Rnase			214893	36430.6		27	9
	17.6	1.66667	0			214893	36430.6		22.5	22
	17.6	1.66667	0			246478	108639		21	13
	17.6	1.66667	0			246478	108639		23.5	7.5
	17.6	1.66667	0			246478	118452		19	16.5
	17.6	1.66667	0			246478	114078			21
	34.6667	1.66667	0			246478	114078			4
	34.6667	1.8	0			208272	218246			21
	34.6667	1.8	0			208272	218246			11
	20.3333	1.8	0			175887	227029			27
	20.3333	1.8	0.25			175887	227029			16
	20.3333	1.8	0.25				159982			20.5
	20	2.16667	0.25				159982
	20	2.16667	0.25				53728.9
	20	2.16667	0				92725.5
	28.6667	2.16667	0				92725.5
	28.6667	2.16667	0				175309
	28.6667	2.16667	0
					Data2	203349	93716.2			21
						203349	56025.2		15.5	9
						160368	56025.2		22	9.5
						160368	53746.3		20	11
						160368	53746.3		20	13
						287089	53746.3		24	12
						287089	82272.5		20	24
						287089	82272.5		22	18
						287089	82272.5		16	19
						244039	238386		18	27
						244039	238386		23	20
						244039	170088		23	24
						261335	170088		20	16
						261335	90472.1		20	25
						332484	50575.6		26	22
						332484	50575.6		36	18
						220257	151300		21.5	33
						220257	151300		29	12
						220257			17	24
						331788			26	37
						331788			22	17
						243497			21	11
						243497			17	18
						204334			19	17
						204334			15	12.5
						171889			23	17.5
						171889			15	9
						166159			19	22.5
						166159				11
						166159
						178948
						178948
						178948
						178948
						204814
						204814
						204814
						204814
						221955
						221955
						221955
					Data3	163078	87879.3		22.5	18
						163078	87879.3		21.25	16
						163078	101495		22.3333	12
						163078	166947		20.3333	13
							111219		21	11.6667
						129213	111219		29.6667	20.3333
						129213	52102.7		11.5	19
						129213	52102.7		18	24
						224377	123042		19	9
						224377	123042		24	10
						224377	110895		20	20.5
						224377	47356.6		24
						205917	206240		24	5.66667
						205917	206240		19	11
						205917	206240		16	26
						205917	104655		24	15
						337898	104655		17	33
						337898	130177		20	6.5
						157532	309443		21	16
						157532	86517.9			12
						157532	86517.9			24
						157532	93785.1			23
						97889.3	93785.1			7.5
						97889.3	153805
						97889.3	153805
						130760	74617.1
						130760	74617.1
						130760
						325019
						325019
						325019
						269353
						269353
						269353

## Sheet: Supplementary Figure2
Figs2f	quantification of LSD1 localization on telomeres after co-transfection with mCh-FokI
	FokIWT	FokID450A
Data1	25.6	9.1
Data2	26.4	11.7
Data3	21.4	16.7

## Sheet: Supplementary Figure3
Figs3b	quantification of telomere clustering after siLSD1 in U2OS cells synchronized in G2														Fig3f	quantification of clustered telomere and APB on telomeres after siLSD1 in Saos-2								Fig3h quantification of clustered telomere and APB on telomeres after siLSD1 in SK-N-FI cells									figs3j	quantification of TERRA (RNA FISH) localization on telomeres after siLSD1 in G2 cells			FIgs3k	TERRA levels from chromosome 10, 13, 15, 20 were quantitated by qRT-PCR
					Figs3d	quantification of APB bodies after siTERRA in U2OS cells synchronized in G2
	siCtr	siLSD1			Data1			Data2			Data3													Data1	apb	sictr	siLSD1	clustered telomere	sictr		siLSD1		Data1					siCtr	siLSD1	siTERRA
Data1	6	6				siCtr	siLSD1		siCtr	siLSD1		siCtr	siLSD1			APB number				clustered telomere						5.5	1.66667		9		4.33333			siCtr	siLSD1		10q	1	0.96	0.313
	13	6.5				5	5.5		5.5	4.5		5	2.33333		Data1		siCtr	siLSD1			siLSD1	siCtr				5.5	1.66667		8.4		2			38.4615	15.3846		13q	0.999	1.094	0.576
	15.5	9				4	5.5		5.5	4.5		10	2.33333				4	2.5			9.5	6				3.2	1.66667		6.75		11.5			68.75	15.3846		15q	1.0001	0.93	0.558
	17.5	12				2	1.5		2	3.5		1	2.33333				4	2.5			11.5	5				3.2	1.8		8		13			47.3684	50		20q	0.9571	0.872328	0.78
	13	8.5				6	1.5		4	3.5		6	2				8	5			11.5	6				3.2	1.8		5.75		17			51.8518	33.3333
	17	14				6	3		3	3.66667		2	2				8	3.5			13.6667	7				3.2	1.8		15		18			51.8518	35.7143
	16	9				6	2		6	3.66667		4	1				4.5	3.5			12.5	6				3.2	1.8		4.5		16			51.8518	28.5714
	12	10				6	0.5		4	3.66667		3	1				4.5	5			14	5				3.25	1.8		15		12.5			38.2979	0		10q	0.999983	1.08768	0.533417
	13.3333	10				6	0.5		5	5		3	4				5.33333	6			4.5	8.5				3.25	5.5		11		23			33.3333	11.1111		13q	1.00054	1.0268	0.582495
	21.5	26				2	1		2	1		2	4				5.33333	5.5			4	7				3.25	5.5		9		20			57.1429	11.1111		15q	1	1.05529	0.592
	15	9.5				6	1		4	1		5	1				5.33333	5.5			16.5	8				3.25	2.5		9.33333		3			57.1429	11.1111		20q	1.00053	1.45717	0.614582
	16.6667	10.5				5	1			1.33333		4	1				2.5	4			2.5	5.5				3.5	2.5		11.6		4			40	21.4286
	17	10				8	4		5	1.33333		5	3				2.5	4			3.5	6				3.5	6		19		5			24.2424	10
	13					8	4		3	1.33333		5	5				4	4			7.5	17				3.5	2		39		1.5			83.3333	3.84615
	16	10				1	0.5		5	2.5		4					4	8			4	11				3.5	5		24		5.33333			29.4118	80		10q	1	0.742	0.267
	14	9.5					0.5		7	2.5		6					3	3.5			4	5.5				3.5	2				4.66667			52.1739	40		13q	1.012	0.919	0.413
	17	11.5				4	3.5		3	1							3	3.5			5	15				3.5	2				3.75			7.69231	42.8571		15q	1.025	0.904	0.554
	16	10				5	3.5		6	1							1	3.5			7.66667	18				3.75	5							27.2727	42.8571		20q	1.006	1.13	0.507
	19	27				8	6		5	3							3.5	3.5			3.5	13				3.75	1							35.8491	12.5
	16	7.5				8	6		9	3							3.5	5			2.5	7.5				3.75	1.5							35.1351	46.1538
	19	7				6	3.5		7	1							5.5	10			3	16.3333				3.75	1.5							61.5385	56.25
	25	11				7	3.5		1	1							5.5	4.5			3.5	13				4	1.5							50	33.3333
	22.5	13				6	4		2	3.5							3	4.5			3					3	1.5							58.3333	20.5882
	20.5	14				2	4		2	3.5							3	13			4	14				3	2.66667							26.8293	12.1951
	20.5	12				4.5	3		9	2							4	14				8				5	2.66667							68.421	29.4118
	17	9.5				4.5	3		6	2							4	12				9.5				5.5	2.66667							14.2857	45.4545
	23	12				4	1.5		6	2							5	7				9				5.5	2							46.1538	35.7143
	21	12				9	1.5		5	3							5	7								5	2							25.5814	35.7143
	16.5	17				3	1		4	3							4	6.66667								2.66667	3.66667							68.75	57.1429
	18						1		3								5	6.66667								2.66667	3.66667							44.4444	14.8148
	16								8								5	6.66667								2.66667	3.66667							61.9048	37.5
	18																3.66667	5								3.6	5							13.6364	17.2414
	15																3.66667	5								3.6	5							40	17.2414
	18																3.66667	17								3.6	5							50	30.303
																	4	4.5								3.6	3							0	14.2857
																	4	4.5								3.6	3							38.8889	0
																	3	6								6	3							43.75	31.7073
																	3	11.5								6	3							18.1818	31.7073
Data2	22	11															3.33333	11.5								6	3.66667							23.5294	31.7073
	15	10															3.33333	7								4	3.66667							21.0526	28.5714
	16	11															3.33333	4								10	3.66667							37.5	36.3636
	18	14.5															2	2.5									4							68.421	25
	10	16.5															2	2.5									3							37.5	25
	17	6																3.5									5.33333							77.7778	9.43396
	18	11.5																3.5									5.33333							31.25	60.8696
	21.5	5																									5.33333							40	44.4444
	18	14.5																																40	44.4444
	14	9																						Data2	apb	sictr	siLSD1	clustered telomere	sictr		siLSD1			62.5	40
	12	6.33333													Data2		4.5	4			2.5	8				3	4							60.7143	50
	18	12															4.5	4			12	3				3	1.5		15		8			60.7143	45.4545
	23	13															4	5			1	5.5				7	1.5		15		7			53.8462	25
	14	13															4	5			4.25	4				7	3.57143		15		6			47.3684	28.1818
	14	6															5	4			1.5	7.5				3	3.57143		12		10.3333			42.8571	13.0435
	15.6667	9															5	4			0	6.5				2.5	3.57143		23.5		12				44.4444
	13	14.5															3.5	5			2	6.5				2.5	3.57143		11		6.5				10.5263
	16	8															3.5	5			0	5				5.5	3.57143		0		7.71429				28.5714
	19	12.6667															2.66667	5			3	4				5.5	3.57143		9		4.5				36.8421
	12.5	14.5															2.66667	2			4.5	4				3.5	3.57143		7.66667		12
	14.5	12															2.66667	4			6	3				3.5	5		11.5		7		Data2
	13	21															3	3			2.5	6.33333				3.5	6		14		9			siCtr	siLSD1
	15	19															3	3			0	22				3.5	3		9		17			66.6667	31.5789
	19	16.5															3	4.33333			13.5	3				4.33333	5		12		4			40.7407	66.6667
	14.5																3	4.33333			4	5.5				4.33333	2		14		5			0	0
	20																2	4.33333			3.33333	11.6667				4.33333	2		18.6667		1			57.1429	50
	16																2	6			4.5	9.5				6	1.5		11		9			46.875	0
	20																2	3			2	8				6	1.5		14.5		2			41.6667	75
	17																2	3			8.5	6				5.5	2		7		8.6			69.2308	25
	19																4.5	5.5			13.5	4				5.5	2				5.125			60.8696	25
	13																4.5	5.5			9	5				2					6.72727			42.8571	24
	10.5																2.5	8.66667			4.5	12.5				2	3.6				6.7			66.6667	23.5294
																	2.5	8.66667			14.5	4				2	3.6				4.375			66.6667	32.5581
																		8.66667			14.5	16				2	3.6				6.71429			40	0
																	2.5	4			16	11				5	3.6							25	23.3333
																	2.5	4			3	7				5	3.6							21.0526	24.1379
																	3.5	5.66667			4.5	13				3.4	1.875							21.0526	17.6471
																	3.5	5.66667			4.5	12				3.4	1.875							33.3333	45.4545
																	4.5	5.66667			4	4.5				3.4	1.875							40	30.7692
																	4.5	4.33333			5.5	8.75				3.4	1.875							37.037	23.5294
																	2.5	4.33333			4.5	7.5				3.4	1.875							37.037	22.2222
																	2.5	4.33333			10	13.5				4.66667	1.875							26.7857	33.3333
																	7	3.5				0				4.66667	1.875							38.0952	18.1818
																	7	3.5				0				4.66667	1.875							78.9474	8.33333
																	3.5	3.5				14				4	1.72727							78.9474	20
																	3.5	3.5				8				4	1.72727							41.6667	55.5556
																	2.66667	5.5								1.5	1.72727							24.2424	14.2857
																	2.66667	5.5								1.5	1.72727							52.1739	20
																	2.66667	3.5								1	1.72727							80	12.5
																	3	3.5									1.72727							52.1739	12.5
																	3	7									1.72727							26.9231	31.5789
																	2	8									1.72727							40.7407	30.303
																	2	8									1.72727							62.5	10
																	10	10.5									1.72727							50	17.6471
																	10	10.5									1.72727							50	15.7895
																	6	4									3.1							66.6667	58.8235
																	6	4									3.1							66.6667	13.3333
																	3	8									3.1							28.5714	60
																	3	3.5									3.1							41.9355	53.8462
																	4.5	3.5									3.1							41.9355	20
																	4.5	5.25									3.1							41.6667	30.7692
																	6.5	5.25									3.1							37.037	16.6667
																	6.5	5.25									3.1							22.1312
																	3	5.25									3.1							26.6667
																	3	5.5									3.1							68.75
																	7.5	5.5									2							30.1587
																	7.5	6									2							29.4118
																	3.5	6									2
																	3.5	7									2						Data3
																	2.5	8									2							siCtr	siLSD1
																	2.5	8									2							90	16.6667
																	5	8									2							50	0
																	5										2							50	0
																	4										1							39.0244	0
																	3										1							41.6667	0
																	2										1							28	16.6667
																											1							25	0
																											1								28
																											1							77.1429	50
																											1							77.1429	0
																																		53.8462	50
																																		53.8462	30
																																		18.1818	30
																																		68.75	8
																																		70.2128	8
																																		60.3448	25
																																		42	23.5294
																																		51.6129	62.5
																																		45.4545	32
																																		60.8696	47.8261
																																		52.6316	57.1429
																																		52.6316	25.7143
																																		65.5738	25.7143
																																		65.5738	41.1765
																																		16.2162	30.7692
																																		31.25	30.7692
																																		44.4444	41.6667
																																		66.6667	41.6667
																																		62.5	42.8571
																																		67.1233	50
																																		67.1233	28.5714
																																		60.7143
																																		93.75
																																		36
																																		38.0952
																																		31.5789
																																		83.3333
																																		50
																																		9.7561
																																		9.7561

[truncated: 7 more sheets: Supplementary Figure4, Supplementary Figure5, Supplementary Figure6, Supplementary Figure7, Supplementary Figure8, Supplementary Figure9, Supplementary Figure10]
